# Supplementary material for: Simplified Synthesis of Poly(ethyleneimine)-Modified Silica Particles and Their Application in Oligosaccharide Isolation Methods
Source: Int J Mol Sci. 2024 Aug 30;25(17):9465. doi: 10.3390/ijms25179465 (PMC11395661; doi:10.3390/ijms25179465)
Supplement: Supplementary file 1 [file ijms-25-09465-s001.zip]

Archive with 1 entries (1 files):
- ijms-3155802-supplementary.pdf
